# Supplementary material for: Single-stranded DNA (ssDNA) donor repair templates and CRISPR/Cas9 enable a high-frequency of targeted insertions in potato
Source: Front Genome Ed. 2025 Sep 19;7:1661829. doi: 10.3389/fgeed.2025.1661829 (PMC12491282; doi:10.3389/fgeed.2025.1661829)
Supplement: Supplementary file 2 [file DataSheet1.xlsx]

## Sheet: sgRNA cleavage efficiency
Experiment title	Sample	Reference_amplicon	Reads_in_input	Reads_aligned	Unmodified	Modified	Non_target_reads (a)	Allelic_variation (b)	Reads_matching_target_allele (c)	Modified_reads (d)	Targeted_mutagenesis (e)		References
On-target cleavage efficiency on SS1 (Figure 1)	Negative_control_REP1	SS1_al-1	151314	113860	87386	26474	0	24110	113860	2364	2.07623		a	Reads from alternate alleles. Searched with custom R script on "Alleles_frequency_table.txt"
	Negative_control_REP2	SS1_al-1	165270	115125	87138	27987	0	23733	115125	4254	3.69511		b	Reads from alternate alleles with variations within CRISPResso quantification window. Determined on "Alleles_frequency_table_around_sgRNA.txt"
	Negative_control_REP3	SS1_al-1	142407	108509	81569	26940	0	23684	108509	3256	3.00067		c	Calculated by substracting "Non_target_reads" from "Reads_aligned"
	T7_REP1	SS1_al-1	112236	87986	30160	57826	34040	17740	53946	40086	74.3076		d	Calculated by substracting "Allelic _variation" from "Modified"
	T7_REP2	SS1_al-1	100701	76499	24665	51834	27763	14982	48736	36852	75.6156		e	Calculated using the formula: "Modified_reads"/"Reads_matching_target_allele"*100
	T7_REP3	SS1_al-1	118014	83316	28590	54726	31352	16972	51964	37754	72.6541
	T12_REP1	SS1_al-1	115229	88296	37569	50727	35773	18757	52523	31970	60.8686
	T12_REP2	SS1_al-1	99644	71862	27709	44153	28049	15749	43813	28404	64.8301
	T12_REP3	SS1_al-1	105337	81532	32351	49181	33814	18608	47718	30573	64.0702
	T13_REP1	SS1_al-1	133306	93146	88929	4217	0	0	93146	4217	4.5273
	T13_REP2	SS1_al-1	135156	94718	91701	3017	0	0	94718	3017	3.18524
	T13_REP3	SS1_al-1	125874	80029	77024	3005	0	0	80029	3005	3.75489
	T17_REP1	SS1_al-1	123759	75546	34346	41200	0	0	75546	41200	54.5363
		SS1_al-4	123759	21246	11234	10012	0	0	21246	10012	47.1242
	T17_REP2	SS1_al-1	120725	70552	31343	39209	0	0	70552	39209	55.5746
		SS1_al-4	120725	20207	11066	9141	0	0	20207	9141	45.2368
	T17_REP3	SS1_al-1	119349	61625	24599	37026	0	0	61625	37026	60.0828
		SS1_al-4	119349	19209	8854	10355	0	0	19209	10355	53.907
On-target cleavage efficiency on EID1 (Figure S3)	T1_REP1	EID1	111208	97915	36947	60968	0	0	97915	60968	62.2663
	T1_REP2	EID1	104271	94711	36719	57992	0	0	94711	57992	61.2305
	T1_REP3	EID1	119699	106099	32514	73585	0	0	106099	73585	69.355
	T2_REP1	EID1	100212	91628	44186	47442	0	0	91628	47442	51.7767
	T2_REP2	EID1	104532	95620	39605	56015	0	0	95620	56015	58.5808
	T2_REP3	EID1	105240	100373	33270	67103	0	0	100373	67103	66.8536
On-target cleavage efficiency on LNK2 (Figure S3)	T1_REP1	LNK2	104428	102010	71949	30061	0	0	102010	30061	29.4687
	T1_REP2	LNK2	109107	106646	73074	33572	0	0	106646	33572	31.4798
	T1_REP3	LNK2	112720	110270	78860	31410	0	0	110270	31410	28.4846
	T2_REP1	LNK2	107341	104983	58027	46956	0	0	104983	46956	44.7272
	T2_REP2	LNK2	116075	113506	66306	47200	0	0	113506	47200	41.5837
	T2_REP3	LNK2	96688	94540	59730	34810	0	0	94540	34810	36.8204
On-target cleavage efficiency on SES (Figure S3)	T1_REP1	SES	95706	92504	70167	22337	0	0	92504	22337	24.1471
	T1_REP2	SES	102495	99324	64555	34769	0	0	99324	34769	35.0056
	T1_REP3	SES	87374	84304	68025	16279	0	0	84304	16279	19.3099
	T2_REP1	SES	95815	91966	51786	40180	0	0	91966	40180	43.6901
	T2_REP2	SES	89756	82045	48505	33540	0	0	82045	33540	40.88
	T2_REP3	SES	81874	78981	38896	40085	0	0	78981	40085	50.7527

## Sheet: HDR and targeted insertion
Experiment title	Sample	Reads_aligned (a)	HDR_reads (b)	Insert_reads (c)	HDR (d)	Targeted insertion (e)			References
DRT structure on SS1 gene editing (Figure 2)	ss-T-30HA_REP1	87514	1030	26149	1.17695	29.8798			a	Total reads in "Alleles_frequency_table.txt" file, determined with custom R script
	ss-T-30HA_REP2	95978	595	24875	0.619934	25.9174			b	Total reads in "Alleles_frequency_table.txt" file containing the BamHI insert with scar-free homology arms and adjacent 5 bp flanking regions, determined with custom R script
	ss-T-30HA_REP3	101151	615	19098	0.608002	18.8807			c	Total reads in "Alleles_frequency_table.txt" file containing the BamHI insert , determined with custom R script
	ss-NT-30HA_REP1	111871	97	6298	0.086707	5.6297			d	Calculated using the formula: "HDR_reads"/"Reads_aligned"*100
	ss-NT-30HA_REP2	102007	190	6780	0.186262	6.6466			e	Calculated using the formula: "Insert_reads"/"Reads_aligned"*100
	ss-NT-30HA_REP3	96126	83	5897	0.086345	6.13466
	ds-30HA_REP1	63253	8	8245	0.0126476	13.035
	ds-30HA_REP2	77273	7	2561	0.00905879	3.31422
	ds-30HA_REP3	54283	364	2605	0.67056	4.79892
	ss-T-50HA_REP1	100900	1214	17868	1.20317	17.7086
	ss-T-50HA_REP2	124304	1386	16011	1.11501	12.8805
	ss-T-50HA_REP3	123931	1323	16449	1.06753	13.2727
	ss-NT-50HA_REP1	111629	188	3761	0.168415	3.3692
	ss-NT-50HA_REP2	144610	92	3568	0.0636194	2.46733
	ss-NT-50HA_REP3	83557	51	2345	0.0610362	2.80647
	ds-50HA_REP1	86319	50	527	0.0579247	0.610526
	ds-50HA_REP2	76896	20	1776	0.0260092	2.30961
	ds-50HA_REP3	58774	19	2730	0.0323272	4.64491
	ss-T-97HA_REP1	79980	165	2072	0.206302	2.59065
	ss-T-97HA_REP2	72623	308	2657	0.424108	3.65862
	ss-T-97HA_REP3	87122	510	4050	0.585386	4.64865
	ss-NT-97HA_REP1	75668	395	1221	0.522017	1.61363
	ss-NT-97HA_REP2	73732	106	898	0.143764	1.21792
	ss-NT-97HA_REP3	64814	6	782	0.00925726	1.20653
	ds-97HA_REP1	107672	49	581	0.0455086	0.539602
	ds-97HA_REP2	75775	42	604	0.0554273	0.797097
	ds-97HA_REP3	82243	253	403	0.307625	0.490011
NHEJ inhibitors on SS1 (Figure S2)	Mock_REP1	127983	44	2883	0.0343796	2.25264
	Mock_REP2	175626	219	2726	0.124697	1.55216
	Mock_REP3	142065	27	1602	0.0190054	1.12765
	0.5µM_NU7441_REP1	115321	24	1367	0.0208115	1.18539
	0.5µM_NU7441_REP2	103355	49	980	0.0474094	0.948188
	0.5µM_NU7441_REP3	154060	193	4383	0.125276	2.845
	1µM_NU7441_REP1	130820	7	711	0.00535086	0.543495
	1µM_NU7441_REP2	150104	44	1984	0.029313	1.32175
	1µM_NU7441_REP3	119744	142	2268	0.118586	1.89404
	5µM_NU7441_REP1	142215	34	1788	0.0239075	1.25725
	5µM_NU7441_REP2	115783	50	1821	0.0431842	1.57277
	5µM_NU7441_REP3	128693	16	1576	0.0124327	1.22462
	0.01µM_TSA_REP1	158624	44	2085	0.0277386	1.31443
	0.01µM_TSA_REP2	123998	205	1959	0.165325	1.57986
	0.01µM_TSA_REP3	174548	117	2680	0.0670303	1.53539
	0.05µM_TSA_REP1	121392	31	2818	0.0255371	2.32141
	0.05µM_TSA_REP2	152930	88	3882	0.0575427	2.53842
	0.05µM_TSA_REP3	134550	86	2965	0.0639168	2.20364
	0.1µM_TSA_REP1	167959	43	2827	0.0256015	1.68315
	0.1µM_TSA_REP2	147618	119	3723	0.0806135	2.52205
	0.1µM_TSA_REP3	120946	102	2223	0.0843352	1.83801
	HDREnh_REP1	113473	56	1992	0.0493509	1.75548
	HDREnh_REP2	147053	61	2544	0.0414816	1.72999
	HDREnh_REP3	111817	67	2392	0.0599193	2.13921
CTS-DRTs on SS1 (Figure 4)	ssT30_REP1	143894	513	25453	0.356512	17.6887
	ssT30_REP2	136029	800	13224	0.58811	9.72146
	ssT30_REP3	96231	161	14354	0.167306	14.9162
	CTS-ssT30_REP1	81887	1	147	0.0012212	0.179516
	CTS-ssT30_REP2	159137	2	275	0.00125678	0.172807
	CTS-ssT30_REP3	89479	3	195	0.00335274	0.217928
	dsT30_REP1	68099	4	378	0.0058738	0.555074
	dsT30_REP2	74042	22	805	0.0297129	1.08722
	dsT30_REP3	82806	7	1105	0.00845349	1.33444
	CTS-dsT30_REP1	66371	2	136	0.00301336	0.204909
	CTS-dsT30_REP2	74182	1	116	0.00134804	0.156372
	CTS-dsT30_REP3	60724	1	107	0.0016468	0.176207
Strand preference at different loci (Figure 5)	ss-T_EID1_REP1	100224	2732	9459	2.72589	9.43786
	ss-T_EID1_REP2	77245	2164	7423	2.80148	9.60968
	ss-T_EID1_REP3	85586	3371	8417	3.93873	9.83455
	ss-NT_EID1_REP1	81371	1056	2481	1.29776	3.049
	ss-NT_EID1_REP2	95618	1349	3074	1.41082	3.21488
	ss-NT_EID1_REP3	82272	871	2487	1.05868	3.0229
	ds_EID1_REP1	86999	970	1336	1.11496	1.53565
	ds_EID1_REP2	96186	793	2179	0.824444	2.2654
	ds_EID1_REP3	115932	1640	2095	1.41462	1.80709
	ss-T_LNK2_REP1	79106	404	494	0.510707	0.624479
	ss-T_LNK2_REP2	62591	798	1782	1.27494	2.84705
	ss-T_LNK2_REP3	68632	1349	3446	1.96556	5.02098
	ss-NT_LNK2_REP1	65420	1782	2523	2.72394	3.85662
	ss-NT_LNK2_REP2	72769	2131	3191	2.92844	4.38511
	ss-NT_LNK2_REP3	85679	1695	3448	1.97831	4.02432
	ds_LNK2_REP1	103099	6244	6951	6.05631	6.74206
	ds_LNK2_REP2	140303	5504	6104	3.92294	4.35058
	ds_LNK2_REP3	Sample lost during transfection
	ss-T_SES_REP1	74743	222	8650	0.297018	11.573
	ss-T_SES_REP2	78279	135	9296	0.17246	11.8755
	ss-T_SES_REP3	86826	171	12204	0.196946	14.0557
	ss-NT_SES_REP1	87441	21	140	0.0240162	0.160108
	ss-NT_SES_REP2	90159	36	171	0.0399295	0.189665
	ss-NT_SES_REP3	87070	75	239	0.0861376	0.274492
	ds_SES_REP1	85985	115	334	0.133744	0.38844
	ds_SES_REP2	90837	83	375	0.0913725	0.412827
	ds_SES_REP3	75768	99	399	0.130662	0.526608

## Sheet: Targeted mutagenesis (DRTs)
Experiment title	Sample	Reference_amplicon	Reads_in_input	Reads_aligned	Unmodified	Modified	Targeted_mutagenesis (a)		References
DRT structure on SS1 gene editing (Figure 2)	ss-T-30HA_REP1	SS1	101576	57533	4650	52883	91.9177		a	Calculated using the formula: "Modified"/"Reads_aligned"*100
		HDR	101576	29981	2042	27939
	ss-T-30HA_REP2	SS1	110882	66384	10491	55893	84.1965
		HDR	110882	29594	1786	27808
	ss-T-30HA_REP3	SS1	116751	78440	7735	70705	90.139
		HDR	116751	22711	1362	21349
	ss-NT-30HA_REP1	SS1	128243	104187	5467	98720	94.7527
		HDR	128243	7683	1495	6188
	ss-NT-30HA_REP2	SS1	117732	94123	4608	89515	95.1043
		HDR	117732	7882	1850	6032
	ss-NT-30HA_REP3	SS1	108977	89148	3920	85228	95.6028
		HDR	108977	6975	1851	5124
	ds-30HA_REP1	SS1	99342	55044	35936	19108	34.714
		HDR	99342	8209	8	8201
	ds-30HA_REP2	SS1	97914	73854	42781	31073	42.0736
		HDR	97914	3418	228	3190
	ds-30HA_REP3	SS1	101767	51799	32706	19093	36.8598
		HDR	101767	2484	389	2095
	ss-T-50HA_REP1	SS1	116370	80487	15742	64745	80.4416
		HDR	116370	20413	2665	17748
	ss-T-50HA_REP2	SS1	141509	105937	17223	88714	83.7422
		HDR	141509	18359	2452	15907
	ss-T-50HA_REP3	SS1	144656	104523	14208	90315	86.4068
		HDR	144656	19391	2402	16989
	ss-NT-50HA_REP1	SS1	127696	107578	4695	102883	95.6357
		HDR	127696	3927	1363	2564
	ss-NT-50HA_REP2	SS1	166396	140154	7703	132451	94.5039
		HDR	166396	4455	1104	3351
	ss-NT-50HA_REP3	SS1	96219	80560	8331	72229	89.6586
		HDR	96219	2997	630	2367
	ds-50HA_REP1	SS1	109659	85058	66810	18248	21.4536
		HDR	109659	1261	77	1184
	ds-50HA_REP2	SS1	90731	74997	65584	9413	12.5512
		HDR	90731	1899	34	1865
	ds-50HA_REP3	SS1	99840	56089	27380	28709	51.1847
		HDR	99840	2685	36	2649
	ss-T-97HA_REP1	SS1	92113	77363	16331	61032	78.8904
		HDR	92113	2617	308	2309
	ss-T-97HA_REP2	SS1	85074	68821	8422	60399	87.7625
		HDR	85074	3802	501	3301
	ss-T-97HA_REP3	SS1	99999	81953	16311	65642	80.0971
		HDR	99999	5169	840	4329
	ss-NT-97HA_REP1	SS1	93051	73880	14990	58890	79.7103
		HDR	93051	1788	597	1191
	ss-NT-97HA_REP2	SS1	92933	71193	20276	50917	71.5197
		HDR	92933	2537	107	2430
	ss-NT-97HA_REP3	SS1	102247	62948	17041	45907	72.9284
		HDR	102247	1866	8	1858
	ds-97HA_REP1	SS1	129710	107216	92217	14999	13.9895
		HDR	129710	456	68	388
	ds-97HA_REP2	SS1	92881	75295	60464	14831	19.6972
		HDR	92881	480	50	430
	ds-97HA_REP3	SS1	95612	81358	75555	5803	7.13267
		HDR	95612	885	295	590
NHEJ inhibitors on SS1 (Figure 3)	Mock_REP1	SS1	166459	124589	75296	49293	39.5645
		HDR	166459	3394	116	3278
	Mock_REP2	SS1	262118	172346	83426	88920	51.5939
		HDR	262118	3280	336	2944
	Mock_REP3	SS1	180752	140361	88810	51551	36.7274
		HDR	180752	1704	69	1635
	0.5µM_NU7441_REP1	SS1	161413	113731	57847	55884	49.137
		HDR	161413	1590	82	1508
	0.5µM_NU7441_REP2	SS1	144814	102085	56945	45140	44.2181
		HDR	144814	1270	58	1212
	0.5µM_NU7441_REP3	SS1	212418	148933	82670	66263	44.4918
		HDR	212418	5127	262	4865
	1µM_NU7441_REP1	SS1	241884	130104	85878	44226	33.9928
		HDR	241884	716	7	709
	1µM_NU7441_REP2	SS1	203961	147545	68393	79152	53.646
		HDR	203961	2559	69	2490
	1µM_NU7441_REP3	SS1	172354	117167	67949	49218	42.0067
		HDR	172354	2577	232	2345
	5µM_NU7441_REP1	SS1	241168	140142	77853	62289	44.4471
		HDR	241168	2073	61	2012
	5µM_NU7441_REP2	SS1	169286	113775	68819	44956	39.5131
		HDR	169286	2008	57	1951
	5µM_NU7441_REP3	SS1	213518	127032	70183	56849	44.7517
		HDR	213518	1661	21	1640
	0.01µM_TSA_REP1	SS1	219406	156256	97873	58383	37.3637
		HDR	219406	2368	139	2229
	0.01µM_TSA_REP2	SS1	199698	121774	83687	38087	31.2768
		HDR	199698	2224	282	1942
	0.01µM_TSA_REP3	SS1	309694	171434	85393	86041	50.189
		HDR	309694	3114	146	2968
	0.05µM_TSA_REP1	SS1	183079	118075	57744	60331	51.0955
		HDR	183079	3317	74	3243
	0.05µM_TSA_REP2	SS1	197397	148537	97870	50667	34.1107
		HDR	197397	4393	217	4176
	0.05µM_TSA_REP3	SS1	191449	131168	89083	42085	32.0848
		HDR	191449	3382	152	3230
	0.1µM_TSA_REP1	SS1	226080	164805	104079	60726	36.8472
		HDR	226080	3142	145	2997
	0.1µM_TSA_REP2	SS1	197643	143319	64517	78802	54.9836
		HDR	197643	4295	229	4066
	0.1µM_TSA_REP3	SS1	162780	118433	81304	37129	31.3502
		HDR	162780	2513	201	2312
	HDREnh_REP1	SS1	157460	111325	52217	59108	53.095
		HDR	157460	2144	130	2014
	HDREnh_REP2	SS1	217064	144211	74556	69655	48.3008
		HDR	217064	2842	129	2713
	HDREnh_REP3	SS1	148924	109112	59874	49238	45.1261
		HDR	148924	2705	136	2569
CTS-DRTs on SS1 (Figure 4)	ssT30_REP1	SS1	165913	115507	84806	30701	26.5793
		HDR	165913	28387	2160	26227
	ssT30_REP2	SS1	152696	121309	94080	27229	22.446
		HDR	152696	14720	1774	12946
	ssT30_REP3	SS1	109318	79961	67407	12554	15.7002
		HDR	109318	16270	961	15309
	CTS-ssT30_REP1	SS1	91062	81869	81765	104	0.127032
		HDR	91062	18	1	17
	CTS-ssT30_REP2	SS1	173252	159127	158835	292	0.183501
		HDR	173252	10	2	8
	CTS-ssT30_REP3	SS1	99214	89443	88930	513	0.57355
		HDR	99214	36	3	33
	ds30_REP1	SS1	77376	67813	67626	187	0.275758
		HDR	77376	286	7	279
	ds30_REP2	SS1	117162	73429	71060	2369	3.22625
		HDR	117162	613	27	586
	ds30_REP3	SS1	95776	81819	80458	1361	1.66343
		HDR	95776	987	12	975
	CTS-ds30_REP1	SS1	106076	66343	66109	234	0.352712
		HDR	106076	28	4	24
	CTS-ds30_REP2	SS1	84311	74177	74023	154	0.207612
		HDR	84311	5	5	0
	CTS-ds30_REP3	SS1	70070	60685	60448	237	0.390541
		HDR	70070	39	2	37
Strand preference at different loci (Figure S4)	ss-T_EID1_REP1	EID1	104138	90114	69819	20295	22.5215
		HDR	104138	10105	3270	6835
	ss-T_EID1_REP2	EID1	80030	69335	55277	14058	20.2755
		HDR	80030	7908	2605	5303
	ss-T_EID1_REP3	EID1	90124	76838	61153	15685	20.4131
		HDR	90124	8746	3882	4864
	ss-NT_EID1_REP1	EID1	86782	78989	45329	33660	42.6135
		HDR	86782	2380	1517	863
	ss-NT_EID1_REP2	EID1	103312	92624	53225	39399	42.5365
		HDR	103312	2965	1862	1103
	ss-NT_EID1_REP3	EID1	88493	79908	43917	35991	45.0405
		HDR	88493	2342	1356	986
	ds_EID1_REP1	EID1	90883	85740	84583	1157	1.34943
		HDR	90883	1259	1071	188
	ds_EID1_REP2	EID1	101090	94047	86780	7267	7.72699
		HDR	101090	2078	1088	990
	ds_EID1_REP3	EID1	121807	113869	112975	894	0.785113
		HDR	121807	2063	1777	286
	ss-T_LNK2_REP1	LNK2	80644	78668	78516	152	0.193217
		HDR	80644	438	431	7
	ss-T_LNK2_REP2	LNK2	63849	60693	59708	985	1.62292
		HDR	63849	1898	915	983
	ss-T_LNK2_REP3	LNK2	70095	64484	61005	3479	5.39514
		HDR	70095	4148	1671	2477
	ss-NT_LNK2_REP1	LNK2	67446	62687	55102	7585	12.0998
		HDR	67446	2732	2121	611
	ss-NT_LNK2_REP2	LNK2	75529	69142	60366	8776	12.6927
		HDR	75529	3627	2630	997
	ss-NT_LNK2_REP3	LNK2	92102	81590	66919	14671	17.9814
		HDR	92102	4084	2221	1863
	ds_LNK2_REP1	LNK2	105537	96161	95968	193	0.200705
		HDR	105537	6938	6741	197
	ds_LNK2_REP2	LNK2	143242	134275	133997	278	0.207038
		HDR	143242	6028	5940	88
	ds_LNK2_REP3	Sample lost during transfection
	ss-T_SES_REP1	SES	77624	62745	47600	15145	24.1374
		HDR	77624	11998	1457	10541
	ss-T_SES_REP2	SES	81433	65687	48008	17679	26.914
		HDR	81433	12592	1520	11072
	ss-T_SES_REP3	SES	90421	71696	51268	20428	28.4925
		HDR	90421	15130	2060	13070
	ss-NT_SES_REP1	SES	91345	87342	47550	39792	45.5588
		HDR	91345	98	23	75
	ss-NT_SES_REP2	SES	93484	89872	45064	44808	49.8576
		HDR	93484	287	63	224
	ss-NT_SES_REP3	SES	90450	86734	49708	37026	42.6891
		HDR	90450	336	91	245
	ds_SES_REP1	SES	89825	85661	85335	326	0.38057
		HDR	89825	323	194	129
	ds_SES_REP2	SES	94525	90529	89482	1047	1.15654
		HDR	94525	308	212	96
	ds_SES_REP3	SES	79083	75301	74751	550	0.730402
		HDR	79083	397	127	270
